# Supplementary material for: Comparative Wear of Opposing Natural Enamel by Different Ceramic Materials in Fixed Dental Protheses: A Systematic Review and Meta-Analysis
Source: Dent J (Basel). 2026 Jan 6;14(1):37. doi: 10.3390/dj14010037 (PMC12839585; doi:10.3390/dj14010037)
Supplement: Supplementary file 1 [file dentistry-14-00037-s001.zip]

Archive with 1 entries (1 files):
- dentistry-3972948-supplementary.pdf
